# Supplementary material for: Burkitt lymphoma beyond MYC translocation: N-MYC and DNA methyltransferases dysregulation
Source: BMC Cancer. 2015 Oct 9;15:668. doi: 10.1186/s12885-015-1661-7 (PMC4600215; doi:10.1186/s12885-015-1661-7)
Supplement: Additional file 1: Table S1. — List of inter and intra chromosomal gene fusion detected by fusion-detection pipeline. (XLS 89 kb) [file 12885_2015_1661_MOESM1_ESM.xls]

## Sheet: Foglio1
gene_name1	gene_name2	gene_chromosome1	gene_start1	gene_end1	gene_chromosome2	gene_start2	gene_end2	Fusion event
ABCA9	ELOVL5	17	66970629	67057136	6	53132196	53213947	interchromosomal
abParts	MALL	2	89890561	90098223	2	110841446	110843333	Intrachromosomal_Complex
AC004066.1	EEF1A1P36	4	106405855	106407237	6	132593121	132594471	interchromosomal
AC004066.1	HSPA4L	4	106405855	106407237	4	128702976	128755226	inversion
AC004945.2	EEF1D	7	79082198	79100524	8	144661867	144681711	interchromosomal
AC005355.1	MYO3B	5	133853501	133853728	2	171034655	171511662	interchromosomal
AC006509.6	CHEK1	2	47922955	47984932	11	125495036	125546150	interchromosomal
AC007386.2	AC007386.2	2	65128974	65132271	2	65128974	65132271	deletion
AC009264.1	ARPC2	7	136468822	136866518	2	219081817	219119079	interchromosomal
AC010724.1	AC013248.1	15	83205504	83209208	17	14608393	14608851	interchromosomal
AC010724.1	CTD-2165H16.1	15	83205504	83209208	5	14652050	14653438	interchromosomal
AC010724.1	TPT1	15	83205504	83209208	13	45911008	45915505	interchromosomal
AC010724.1	SNRPD2	15	83205504	83209208	19	46190713	46195443	interchromosomal
AC010724.1	WDR41	15	83205504	83209208	5	76721795	76916436	interchromosomal
AC010724.1	AC015917.2	15	83205504	83209208	17	26794814	26795460	interchromosomal
AC010724.1	RBFOX2	15	83205504	83209208	22	36134783	36424473	interchromosomal
AC010724.1	PCNP	15	83205504	83209208	3	101292939	101313281	interchromosomal
AC010724.1	PCNP	15	83205504	83209208	3	101292939	101313281	interchromosomal
AC010724.1	SLC35F1	15	83205504	83209208	6	118228689	118638839	interchromosomal
AC010733.7	FUT8	2	61079395	61079878	14	65877310	66210839	interchromosomal
AC011747.4	RNF185	2	8699963	8723922	22	31556168	31602999	interchromosomal
AC012309.5	HKR1	19	37742828	37747421	19	37808813	37855355	deletion
AC013248.1	AC015917.2	17	14608393	14608851	17	26794814	26795460	eversion
AC013248.1	PCNP	17	14608393	14608851	3	101292939	101313281	interchromosomal
AC013248.1	LRCH3	17	14608393	14608851	3	197518097	197615307	interchromosomal
AC015842.1	ENAM	17	13679951	13695867	4	71494461	71552533	interchromosomal
AC017104.1	SNTG1	2	232319621	232323077	8	50822349	51706678	interchromosomal
AC018462.2	RNFT2	2	62296582	62374016	12	117176096	117291436	interchromosomal
AC018755.11	AC107983.1	19	52095036	52097633	17	18414535	18445234	interchromosomal
AC022431.1	AC007182.1	5	55800462	55800899	14	76044940	76114512	interchromosomal
AC025627.8	SYNC	17	20446793	20454276	1	33145507	33169197	interchromosomal
AC068279.3	AC096579.13	2	87565634	87566158	2	89109984	89161075	inversion
AC068594.1	AC110615.1	17	75158032	75158389	4	76807176	76807697	interchromosomal
AC068775.1	EBF3	12	10658201	10675734	10	131633547	131762538	interchromosomal
AC083884.8	KCTD7	7	74103391	74143187	7	66093868	66276446	inversion
AC090498.1	C1orf151	7	137198564	137198984	1	19923477	19956314	interchromosomal
AC090498.1	PLK1S1	7	137198564	137198984	20	21106624	21227260	interchromosomal
AC090602.1	DGKI	15	25154076	25154972	7	137073563	137531838	interchromosomal
AC091304.2	ZEB1	15	28594197	28603226	10	31607747	31821599	interchromosomal
AC091969.1	PARP1	5	151998525	152603103	1	224102741	226595780	interchromosomal
AC092669.3	PGM5P1	2	66610438	66619582	9	68741234	68809906	interchromosomal
AC096579.13	IGKV3D-20	2	89109984	89161075	2	90077680	90078311	inversion
AC096579.13	IGKV3-20	2	89109984	89161075	2	89442057	89442643	deletion
AC096579.13	IGKV3-20	2	89109984	89161075	2	89442057	89442643	deletion
AC096644.2	SNX16	1	220565626	220578920	8	82711816	82755101	interchromosomal
AC099759.1	AC078994.2	7	22459063	22672544	2	50105761	50106501	interchromosomal
AC112217.2	MOBKL1A	3	24496627	24500925	4	71768043	71888166	interchromosomal
AC118653.1	ANKRD13A	17	69617119	69617577	12	110437235	110477231	interchromosomal
AC121253.1	PPP1R12B	3	22423205	22597727	1	202317827	202557697	interchromosomal
AC121253.1	HSP90AA1	3	22423205	22597727	14	102547073	102606086	interchromosomal
AC121253.1	CHST8	3	22423205	22597727	19	34112861	34264413	interchromosomal
AC121253.1	PARP1	3	22423205	22597727	1	224102741	226595780	interchromosomal
AC130454.2	AKR1B1	16	23765948	23770272	7	134127127	134144036	interchromosomal
AC138207.2	PEMT	17	29361032	29362671	17	17408877	17495022	eversion
AC140847.1	AC064836.1	12	34372314	34372611	2	203210989	203211097	interchromosomal
ACACA	THSD4	17	35441923	35766902	15	71389291	72075722	interchromosomal
ACER3	GPS2	11	76571911	76737841	17	7214643	7222394	interchromosomal
ACOT11	ENSA	1	55007930	55104865	1	150573327	150602088	inversion
ACTB	AC013248.1	7	5566782	5603415	17	14608393	14608851	interchromosomal
ACY3	PLEKHO1	11	67410025	67418129	1	150131013	150131824	Interchromosomal
ADAM12	PPIA	10	127700950	128077024	7	44836279	44864163	interchromosomal
AK054990	LOC440905	2	131182663	131185558	2	130783571	130796750	Intrachromosomal
AK054990	LOC440905	2	131451086	131451368	2	130783571	130796750	Intrachromosomal_Complex
AKR1B1	RNPS1	7	134127127	134144036	16	2303117	2318379	interchromosomal
AL132821.1	AC090498.1	20	19804087	19804587	7	137198564	137198984	interchromosomal
AL158212.1	AC022431.1	10	114571442	114833449	5	55800462	55800899	interchromosomal
AL627171.1	SLC25A32	14	50300810	50311552	8	104410863	104427417	interchromosomal
AL645728.2	ANKRD28	1	1497726	1499904	3	15708743	15901278	interchromosomal
AL662795.1	HLA-B	6	30227361	30260783	6	31321649	31324965	inversion
ANAPC16	U6.1222	10	73975787	73995472	15	66135822	66135896	interchromosomal
ANKRD45	RCSD1	1	173578700	173639001	1	167599330	167675486	eversion
ANP32A	CTB-161M19.3	15	69039580	69113236	5	118309491	118309817	interchromosomal
ANP32B	KLHL12	9	100745638	100778225	1	202860228	202897764	interchromosomal
ANXA2	DTYMK	15	60639333	60690185	2	242615157	242626406	interchromosomal
AP001340.2	NUDCD3	21	26734135	26734745	7	44421969	44530479	interchromosomal
AP1S2	SEC61A2	X	15843929	15873054	10	12171636	12211960	interchromosomal
AP2S1	DTWD2	19	47341423	47354203	5	118173017	118324240	interchromosomal
APCDD1	ANKH	18	10454625	10488698	5	14704910	14871887	interchromosomal
ARFGEF1	AKAP13	8	68085747	68255912	15	85777817	86292586	interchromosomal
ARHGAP17	LCMT1	16	24930710	25026675	16	25123047	25189551	eversion
ARIH1	RALY	15	72766667	72879692	20	32581452	32696114	interchromosomal
ARL17A	BPTF	17	44376891	44439162	17	65862579	65980493	Intrachromosomal_Complex
ARL6IP4	HMGB1P1	12	123464333	123467456	20	56063448	56064083	interchromosomal
ARMC1	AC004745.1	8	66514694	66546442	7	96920826	96920908	interchromosomal
ARPC1B	SLC16A4	7	98971872	98992424	1	110905470	110933704	interchromosomal
ARPC1B	7SK.152	7	98971872	98992424	18	36596011	36596308	interchromosomal
ARPC2	FOXK1	2	219081817	219119079	7	4683388	4811074	interchromosomal
ARPC2	JAG2	2	219081817	219119079	14	105607319	105635161	interchromosomal
ARPC2	FAM171A2	2	219081817	219119079	17	42430585	42441243	interchromosomal
ARPC2	TFDP2	2	219081817	219119079	3	141663277	141868386	interchromosomal
ARPC2	HDAC4	2	219081817	219119079	2	239969864	240323348	inversion
ARPC2	AC009264.1	2	219081817	219119079	7	136468822	136866518	interchromosomal
ARPC2	DIAPH3	2	219081817	219119079	13	60239717	60738119	interchromosomal
ARPC2	DGCR8	2	219081817	219119079	22	20067755	20099400	interchromosomal
ARPC2	TMEM68	2	219081817	219119079	8	56608983	56685966	interchromosomal
ARPC4	AC005726.6	3	9834179	9896822	17	26907030	26941474	interchromosomal
ARPC4	CAPN13	3	9834179	9896822	2	30945637	31043408	interchromosomal
ASF1B	DDHD1	19	14230320	14247439	14	53503457	53513666	Interchromosomal
ATG10	DGKI	5	81267844	81572241	7	137073563	137531838	interchromosomal
ATG13	NUCKS1	11	46638826	46696368	1	205681947	205719404	interchromosomal
ATP5E	AC099759.1	20	57600522	57607437	7	22459063	22672544	interchromosomal
AX747405	ZNF625,ZNF20	19	12098431	12098637	19	12242167	12258616	Intrachromosomal_Complex
B2M	CTD-2287O16.1	15	45003675	45010359	5	115387607	115387986	interchromosomal
B3GNT7	HNRNPU	2	232260254	232265875	1	245014468	245027844	interchromosomal
BAG4	MORF4L1	8	38034051	38070819	15	79102829	79190475	interchromosomal
BASP1	AC074112.1	5	17217669	17276943	7	85050438	85118609	interchromosomal
BC065763	E07735	9	66699511	66699950	2	90458384	90458472	Interchromosomal
BC065763	IGL@	9	66699511	66699950	Y	13629636	13629723	Interchromosomal
BDNF-AS1	GPC3	11	27528385	27719721	X	132669773	133119922	interchromosomal
BEST4	BEST4	1	45249257	45253377	1	45249257	45253377	deletion
BIRC5	SEPT6	17	76210277	76221715	X	118749687	118829585	interchromosomal
BIRC5	AL137860.1	17	76210277	76221715	1	27391325	27391952	interchromosomal
BIRC5	ERGIC3	17	76210277	76221715	20	34129770	34145405	interchromosomal
BNIP3L	ENAM	8	26240414	26363152	4	71494461	71552533	interchromosomal
BPNT1	AP005717.1	1	220230826	220263191	8	120874903	120875102	interchromosomal
BTK	PLEKHA7	X	100604435	100641183	11	16799842	17035990	interchromosomal
BTNL8	HMGA1	5	180326076	180375945	6	34212607	34214007	Interchromosomal
C11orf48	CTSB	11	62430287	62439727	8	11700033	11726957	interchromosomal
C14orf37	HSDL1	14	58470774	58764857	16	84155744	84178800	interchromosomal
C16orf48	GFOD2	16	67696848	67700667	16	67708436	67753324	deletion
C17orf76	YWHAB	17	16344891	16395467	20	43514317	43537173	interchromosomal
C17orf76	DACH1	17	16344891	16395467	13	72012098	72441330	interchromosomal
C17orf76	RIC8B	17	16344891	16395467	12	107168404	107281068	interchromosomal
C17orf76	7SK.181	17	16344891	16395467	10	123170430	123170714	interchromosomal
C17orf76	MCM4	17	16344891	16395467	8	48872745	48890720	interchromosomal
C17orf76	ZNF679	17	16344891	16395467	7	63490920	63727309	interchromosomal
C1orf187	RAPGEF5	1	11751786	11785914	7	22157909	22396763	interchromosomal
C1orf31	NCL	1	234509202	234519795	2	232318242	232348352	interchromosomal
C1orf69	GPT2	1	228353516	228369958	16	46918290	46965201	interchromosomal
C20orf152	ABCC4	20	34556512	34618622	13	95672083	95953687	interchromosomal
C20orf196	GMEB1	20	5731039	5845020	1	28995244	29045865	interchromosomal
C2CD2L	CTNNB1	11	118972908	118989252	3	41236328	41301587	interchromosomal
C2CD3	ATG12	11	73723763	73882255	5	115163893	115177555	interchromosomal
C2CD3	BRD2	11	73872443	73882063	6	32946866	32949281	Interchromosomal
C2orf89	KCMF1	2	85048774	85134132	2	85198216	85282560	deletion
C3orf33	MRPL45	3	155480401	155524140	17	36452990	36479101	interchromosomal
C5orf34	AL162151.3	5	43486803	43515247	14	99439651	99439808	interchromosomal
C6orf81	FKBP5	6	35704809	35716856	6	35541362	35696360	deletion
CALR	TRIP11	19	13049414	13055304	14	92434243	92506403	interchromosomal
CAMK1D	PLEKHB2	10	12391481	12877545	2	131862420	132111282	interchromosomal
CAMKV	GPS2	3	49895421	49907655	17	7214643	7222394	interchromosomal
CAND2	WDR47	3	12837971	12913415	1	109512836	109584850	interchromosomal
CAP1	ZNHIT1	1	40505905	40538321	7	100860949	100867471	interchromosomal
CAP1	APC	1	40505905	40538321	5	112043195	112203279	interchromosomal
CATSPERG	ATPIF1	19	38826415	38861589	1	28562620	28573417	interchromosomal
CBX3	GAPDHP21	7	26240782	26252976	10	57427101	57428110	interchromosomal
CCBP2	C11orf17	3	42850906	42949597	11	8932686	8941631	interchromosomal
CCDC58	HSPA4	3	122078438	122102078	5	132387654	132442141	interchromosomal
CCDC58	WDFY3	3	122078438	122102078	4	85590704	85887544	interchromosomal
CCDC58	SETD5	3	122078438	122102078	3	9439299	9520924	inversion
CCZ1	AC004967.7	7	5938356	5965605	7	97598317	97601566	inversion
CD2AP	FAM168A	6	47445525	47594999	11	73111532	73309234	interchromosomal
CD47	BIRC5	3	107762145	107809872	17	76210277	76221715	interchromosomal
CD52	AC099759.1	1	26644448	26647014	7	22459063	22672544	interchromosomal
CDC25A	HK2	3	48198636	48229892	2	75061108	75120486	interchromosomal
CDC42	COG6	1	22379120	22419437	13	40229764	40365802	interchromosomal
CDC42	snoU13.216	1	22379120	22419437	X	47138526	47138629	interchromosomal
CDC7	C1orf133	1	91966403	91991320	1	210404803	210407465	Intrachromosomal_Complex
CDH6	GM2A	5	31193857	31329253	5	150591711	150650001	eversion
CDK2	BCKDHB	12	56360556	56366565	6	80816364	81055987	interchromosomal
CHRM3	AL589693.1	1	239549865	240078750	6	156400175	156400257	interchromosomal
CISD1	LIMK1	10	60028818	60049346	7	73497263	73536855	interchromosomal
CLK1	NCRNA00183	2	201717732	201729467	X	73164177	73220326	interchromosomal
CLNS1A	MAK16	11	77225981	77348850	8	33342268	33358687	interchromosomal
CNOT6L	YWHAB	4	78634541	78740769	20	43514317	43537173	interchromosomal
CNTN6	NCRNA00188	3	1134260	1445901	17	16342289	16367300	interchromosomal
COMMD1	EEF1A1P24	2	62115859	62374382	3	39400036	39401413	interchromosomal
CORO1A	HMGB1	16	30194892	30200397	13	31032884	31191734	interchromosomal
CORO1A	HMGB2	16	30194892	30200397	4	174252846	174256276	interchromosomal
CORO1A	RBFOX2	16	30194892	30200397	22	36134783	36424473	interchromosomal
COX16	BSDC1	14	70791798	70826444	1	32830704	32860332	interchromosomal
COX6C	PCNP	8	100885428	100906290	3	101292939	101313281	interchromosomal
COX7A2	SLC35F1	6	75947391	75960039	6	118228689	118638839	deletion
CPA6	PPIA	8	68334360	68658620	7	44836279	44864163	interchromosomal
CPLX1	AL627171.1	4	778745	819986	14	50300810	50311552	interchromosomal
CPPED1	C1orf85	16	12756919	12897738	1	156259880	156265463	interchromosomal
CRLF2	CLVS1	X	1314890	1331616	8	61969717	62414204	interchromosomal
CTB-52I2.1	OOEP	19	18159447	18159910	6	74078278	74104856	interchromosomal
CTC-340A15.2	C8orf12	5	163723702	164598649	8	11225911	11296167	interchromosomal
CTC-340A15.2	C8orf12	5	163723702	164598649	8	11225911	11296167	interchromosomal
CTC-428G20.5	ERH	5	114484461	114485341	14	69846840	69865021	interchromosomal
CTC-436K13.5	CTC-436K13.2	5	157600609	157603430	5	157702719	157705821	deletion
CTC-436K13.5	CTC-436K13.3	5	157600609	157603430	5	157683145	157685444	deletion
CTC-451P13.1	FGD6	5	78579955	78580741	12	95470525	95611240	interchromosomal
CTC-455F18.1	MYCT1	5	170174051	170215654	6	153019030	153045702	interchromosomal
CTC-471J1.1	EEF1A1	19	52646296	52646589	6	74225473	74233520	interchromosomal
CTC-484M2.1	CTA-351J1.1	5	83042207	83042808	7	105459938	105460547	interchromosomal
CTC-564N23.3	MYO3B	5	76382565	76462734	2	171034655	171511662	interchromosomal
CTD-2031P19.4	AC022431.1	5	55240484	55240957	5	55800462	55800899	inversion
CTD-2031P19.4	PPP1R12B	5	55240484	55240957	1	202317827	202557697	interchromosomal
CTD-2066L21.3	STAG3L1	5	32925745	33298016	7	74988429	75024657	interchromosomal
CTD-2124B20.1	EEF1A1P5	18	6462143	6463009	9	135894816	135896553	interchromosomal
CTD-2165H16.1	PCNP	5	14652050	14653438	3	101292939	101313281	interchromosomal
CTD-2165H16.1	U6.536	5	14652050	14653438	8	57829643	57829749	interchromosomal
CTD-2165H16.1	NPM1P21	5	14652050	14653438	8	57013758	57014826	interchromosomal
CTD-2165H16.1	SLC35F1	5	14652050	14653438	6	118228689	118638839	interchromosomal
CTD-2192J16.15	EEF1A1	19	12754089	12754733	6	74225473	74233520	interchromosomal
CTD-3074O7.5	GOLGA3	11	66240961	66247704	12	133345495	133405444	interchromosomal
CTD-3074O7.5	BAZ2B	11	66240961	66247704	2	160175490	160473203	interchromosomal
CTNNB1	F3	3	41236328	41301587	1	94994781	95007356	interchromosomal
CTNNB1	CDH6	3	41236328	41301587	5	31193857	31329253	interchromosomal
CTSB	AP001347.6	8	11700033	11726957	21	15399742	15516789	interchromosomal
CWF19L1	AGTR1	10	101992050	102027437	3	148415571	148460795	interchromosomal
CWF19L1	MEI1	10	101992050	102027437	22	42095503	42195460	interchromosomal
CXorf56	CTD-2342I9.1	X	118672112	118699397	11	98435804	98437557	interchromosomal
CYB5D1	PBLD	17	7761064	7780399	10	70042417	70092684	interchromosomal
CYB5D1	PBLD	17	7761064	7780399	10	70042417	70092684	interchromosomal
CYP17A1	AC108488.3	10	104590288	104597290	2	3606082	3609324	interchromosomal
D87023.1	PCNP	22	23229960	23238005	3	101292939	101313281	interchromosomal
DAND5	NUSAP1	19	13080432	13085567	15	41624926	41673245	interchromosomal
DAPK1	AC073264.10	9	90112143	90323548	7	143229842	143230257	interchromosomal
DBI	LAMA1	2	120124503	120130121	18	6941742	6956445	Interchromosomal
DDX55	SRSF10	12	124086624	124105482	1	24291294	24307417	interchromosomal
DEF8	AC087499.5	16	90015151	90034468	17	20515995	20517321	interchromosomal
DFNB31	HMGB1P37	9	117164360	117267730	9	124282101	124282730	inversion
DIAPH3	HK2	13	60239717	60738119	2	75061108	75120486	interchromosomal
DNAJC5B	NPS	8	66933795	67012751	10	129347613	129350935	interchromosomal
DNAJC8	OOEP	1	28527068	28559536	6	74078278	74104856	interchromosomal
DOCK8	STAG3L1	9	214864	328170	7	74994832	74996206	Interchromosomal
DOCK8	STAG3L3	9	214864	328170	7	72467988	72470072	Interchromosomal
DPY19L2	DPY19L2P2	12	63952693	64062719	7	102815580	102920857	interchromosomal
DSE	EEF1A1	6	116575336	116759442	6	74225473	74233520	inversion
DSE	LIMK2	6	116575335	116580129	22	31672774	31673623	Interchromosomal
DTNA	YWHAB	18	32073254	32471808	20	43514317	43537173	interchromosomal
DUT	RAB11B	15	48623621	48635570	19	8455205	8469313	interchromosomal
DZIP1	PCNP	13	96230457	96296957	3	101292939	101313281	interchromosomal
EBPL	ERH	13	50234859	50265623	14	69846840	69865021	interchromosomal
EEF1A1	FAM168A	6	74225473	74233520	11	73111532	73309234	interchromosomal
EEF1A1	NUDCD3	6	74225473	74233520	7	44421969	44530479	interchromosomal
EEF1A1	AC090498.1	6	74225473	74233520	7	137198564	137198984	interchromosomal
EEF1A1	TAX1BP3	6	74225473	74233520	17	3566196	3571976	interchromosomal
EEF1A1	NUDCD3	6	74225473	74233520	7	44421969	44530479	interchromosomal
EEF1A1	CTB-33G10.1	6	74225473	74233520	19	50222755	50223338	interchromosomal
EEF1A1	PPP1R12B	6	74225473	74233520	1	202317827	202557697	interchromosomal
EEF1A1	AC138123.2	6	74225473	74233520	12	93477374	93477451	interchromosomal
EEF1A1	CTA-481E9.1	6	74225473	74233520	16	18026576	18027133	interchromosomal
EEF1A1	CTA-972D3.1	6	74225473	74233520	16	16025560	16026153	interchromosomal
EEF1A1	AC010724.1	6	74225473	74233520	15	83205504	83209208	interchromosomal
EEF1A1	PCNP	6	74225473	74233520	3	101292939	101313281	interchromosomal
EEF1A1	PCNP	6	74225473	74233520	3	101292939	101313281	interchromosomal
EEF1A1	CTD-3035D6.1	6	74225473	74233520	14	91232875	91233333	interchromosomal
EEF1A1	AC010724.1	6	74225473	74233520	15	83205504	83209208	interchromosomal
EEF1A1	NUDCD3	6	74225473	74233520	7	44421969	44530479	interchromosomal
EEF1A1	AC010724.1	6	74225473	74233520	15	83205504	83209208	interchromosomal
EEF1A1	AC008038.2	6	74225473	74233520	7	132719842	132720699	interchromosomal
EEF1A1	CTD-2218G20.1	6	74225473	74233520	5	32888096	32888251	interchromosomal
EEF1A1	CTC-471J1.1	6	74225473	74233520	19	52646296	52646589	interchromosomal
EEF1A1	CTD-2073O6.1	6	74225473	74233520	5	78004557	78011905	interchromosomal
EEF1A1	HSPE1	6	74225473	74233520	2	198364718	198368181	interchromosomal
EEF1A1	HMGB1	6	74225473	74233520	13	31032884	31191734	interchromosomal
EEF1A1	OOEP	6	74225473	74233520	6	74078278	74104856	inversion
EEF1A1	GCDH	6	74225473	74233520	19	13001974	13010783	interchromosomal
EEF1A1	CTD-2124B20.1	6	74225473	74233520	18	6462143	6463009	interchromosomal
EEF1A1	AC079250.1	6	74225473	74233520	2	47917855	47918385	interchromosomal
EEF1A1P11	FAIM3	1	96912486	96913874	1	207077731	207096592	inversion
EEF1A1P11	FAIM3	1	96912486	96913874	1	207077731	207096592	eversion
EEF1A1P12	WDR47	2	107313787	107315132	1	109512836	109584850	interchromosomal
EEF1A1P28	DZIP1	7	88268328	88269730	13	96230457	96296957	interchromosomal
EEF1A1P5	AC090498.1	9	135894816	135896553	7	137198564	137198984	interchromosomal
EEF1A1P5	DGKI	9	135894816	135896553	7	137073563	137531838	interchromosomal
EEF1A1P5	AC090498.1	9	135894816	135896553	7	137198564	137198984	interchromosomal
EEF1B2	CTC-575D19.1	2	207024309	207027652	5	168043317	168044059	interchromosomal
EEF1B2	HMGB2	2	207024309	207027652	4	174252846	174256276	interchromosomal
EEF1B2	EEF1A1	2	207024309	207027652	6	74225473	74233520	interchromosomal
EEF1B2	LRCH3	2	207024309	207027652	3	197518097	197615307	interchromosomal
EEF1B2	NPM1	2	207024309	207027652	5	170814120	170838141	interchromosomal
EEF1D	SHOC2	8	144661867	144681711	10	112679301	112773425	interchromosomal
EEF2	RBFOX2	19	3972316	3985461	22	36134783	36424473	interchromosomal
EIF1AX	WDR67	X	20142636	20159962	8	124054208	124164393	interchromosomal
EIF2B5	PPP2R5A	3	183852826	184402546	1	212458782	212535200	interchromosomal
EIF3E	HOOK3	8	109213445	109447562	8	42752075	42883255	deletion
EIF3I	PRKAR1B	1	32687529	32697205	7	588834	767287	interchromosomal
EIF4A1	CPA6	17	7476024	7482324	8	68334360	68658620	interchromosomal
EIF4A1	ATL1	17	7476024	7482324	14	50999800	51099786	interchromosomal
EIF5A	EIF4B	17	7210318	7215782	12	53400062	53435992	interchromosomal
ENAM	FAM102A	4	71494461	71552533	9	130702858	130742812	interchromosomal
ENTPD1	NXN	10	97454774	97637023	17	702581	883010	interchromosomal
EPHB4	SET	7	100400187	100425121	9	131445703	131458679	interchromosomal
ERH	TM2D3	14	69846840	69865021	15	102173180	102192594	interchromosomal
ERH	AC108513.1	14	69846840	69865021	7	66864547	66864618	interchromosomal
ERO1LB	DDX50	1	236378855	236445319	10	70661034	70706603	interchromosomal
ESD	PLA2G4C	13	47345391	47371367	19	48551100	48614109	interchromosomal
EXOC4	CAMLG	7	132937829	133751342	5	134074191	134087847	interchromosomal
EXOSC3	GPS2	9	37766975	37801434	17	7214643	7222394	interchromosomal
EZR	BRDT	6	159186773	159240444	1	92414928	92479983	interchromosomal
FAM166B	TESK1	9	35561828	35563896	9	35605281	35610038	deletion
FAM186A	AC009480.4	12	50720013	50790405	2	148567915	148568346	interchromosomal
FAM23A	C4orf34	10	17794251	17842867	4	39552541	39640710	interchromosomal
FAM41C	AC002055.4	1	803451	812283	22	51195376	51239737	interchromosomal
FAM41C	AC002055.4	1	803451	812283	22	51195376	51239737	interchromosomal
FAM76A	CYP4V2	1	28052490	28088475	4	187112674	187134616	interchromosomal
FANCD2	PRPS2	3	10068098	10143614	X	12809474	12842341	interchromosomal
FAU	BDNF-AS1	11	64888100	64889945	11	27528385	27719721	inversion
FBLIM1	UGGT1	1	16083102	16113089	2	128848774	128953251	interchromosomal
FBXL5	FAM53C	4	15606162	15683302	5	137667624	137685416	interchromosomal
FBXL5	LYRM7	4	15606162	15683302	5	130506503	130541119	interchromosomal
FIGN	TMED2	2	164449906	164592522	12	124069078	124083116	interchromosomal
FOXN2	SMARCE1	2	48541776	48606434	17	38781214	38821393	interchromosomal
FOXP1	BASP1	3	71003844	71633140	5	17217669	17276943	interchromosomal
FUBP1	AC009312.1	1	78409740	78444794	2	118515139	118561750	interchromosomal
FUBP1	LINS	1	78409740	78444794	15	101107119	101142445	interchromosomal
GABPB2	PKD1L2	1	151043054	151098018	16	81134480	81253975	interchromosomal
GABRB3	SNORD77	15	26788693	27184686	1	173835439	173835506	interchromosomal
GALK2	PCCA	15	49447976	49622002	13	100741269	101182686	interchromosomal
GAPDH	RBMY2XP	12	6643093	6647537	Y	26542751	26549673	interchromosomal
GAPDH	AC013248.1	12	6643093	6647537	17	14608393	14608851	interchromosomal
GAPDH	EEF1G	12	6643093	6647537	11	62327073	62342401	interchromosomal
GAPDH	EEF1A1P11	12	6643093	6647537	1	96912486	96913874	interchromosomal
GAPDH	EEF1A1P12	12	6643093	6647537	2	107313787	107315132	interchromosomal
GAPDH	AC099759.1	12	6643093	6647537	7	22459063	22672544	interchromosomal
GATC	COX6A1	12	120884284	120897762	12	120875904	120878532	deletion
GBP5	AMZ2	1	89724633	89738544	17	66244145	66253305	interchromosomal
GCNT1	ZNF207	9	79034752	79122332	17	30677150	30714780	interchromosomal
GCSH	C16orf46	16	81115566	81130008	16	81087102	81110818	deletion
GDA	CTD-3212A4.1	9	74729511	74872109	8	687651	1087777	interchromosomal
GDF7	CALR	2	20866424	20873418	19	13049414	13055304	interchromosomal
GGA2	SCAND1	16	23521641	23521814	20	34541666	34542205	Interchromosomal
GLUD1	RHBDD1	10	88810243	88854627	2	227700297	227863931	interchromosomal
GMFG	OOEP	19	39819010	39826726	6	74078278	74104856	interchromosomal
GNE	SKAP2	9	36214438	36277053	7	26706681	27034858	interchromosomal
GNRHR2	U7.59	1	145509752	145516076	4	149912724	149912785	interchromosomal
GNRHR2	HLA-DQA2	1	145509752	145516076	6	32709119	32714992	interchromosomal
GOLGA8IP	AK310030	15	23255241	23259542	15	30917556	30918468	Intrachromosomal
GPM6A	DARS	4	176554085	176923815	2	136664247	136743670	interchromosomal
GPR157	HMGB1	1	9160364	9189250	13	31032884	31191734	interchromosomal
GPR85	STIM1	7	112720468	112727833	11	3875757	4114439	interchromosomal
GREB1	E2F6	2	11674242	11782914	2	11584501	11606297	deletion
GRIA1	GTPBP6	5	152870083	153144191	X	221425	230886	Interchromosomal
GRIA1	GTPBP6	5	152870083	153144191	Y	171425	180886	Interchromosomal
GSTM3	GNG7	1	110276554	110284384	19	2511218	2702746	interchromosomal
GTF2IRD2B	ZNF826P	7	74508364	74767788	19	20451078	20607775	interchromosomal
H3F3A	SLC5A8	1	226249552	226259702	12	101549994	101604016	interchromosomal
H3F3A	SLC16A4	1	226249552	226259702	1	110905470	110933704	eversion
HARS	DACH1	5	139968980	140071609	13	72012098	72441330	interchromosomal
HERC2	C5orf34	15	28356186	28567298	5	43486803	43515247	interchromosomal
HERC2	AC087897.1	15	28356186	28567298	12	38866646	38866722	interchromosomal
HILPDA	EFCAB3	7	128095883	128096076	17	60491092	60493838	Interchromosomal
HK2	EMCN	2	75061108	75120486	4	101316498	101801283	interchromosomal
HMGA1	BTNL8	6	34208513	34208658	5	180374511	180377905	Interchromosomal
HMGB1	DLG1	13	31032884	31191734	3	196769431	197026171	interchromosomal
HMGB1	ACRC	13	31032884	31191734	X	70798261	70833433	interchromosomal
HMGB1	PLA2G4C	13	31032884	31191734	19	48551100	48614109	interchromosomal
HMGB1	ABHD2	13	31032884	31191734	15	89631405	89745591	interchromosomal
HMGB1	HMGB1P37	13	31032884	31191734	9	124282101	124282730	interchromosomal
HMGB1	HSP90AA1	13	31032884	31191734	14	102547073	102606086	interchromosomal
HMGB1	HMGB2	13	31032884	31191734	4	174252846	174256276	interchromosomal
HMGB1	FAM172A	13	31032884	31191734	5	92953775	93447404	interchromosomal
HMGB1	MAP3K13	13	31032884	31191734	3	185000729	185206885	interchromosomal
HMGB1	HMGB1P16	13	31032884	31191734	X	36229213	36229752	interchromosomal
HMGB1	NPM1	13	31032884	31191734	5	170814120	170838141	interchromosomal
HMGB1	DTWD2	13	31032884	31191734	5	118173017	118324240	interchromosomal
HMGB1	ABHD2	13	31032884	31191734	15	89631405	89745591	interchromosomal
HMGB1	TPK1	13	31032884	31191734	7	144149034	144533146	interchromosomal
HMGB1	EEF1A1P12	13	31032884	31191734	2	107313787	107315132	interchromosomal
HMGB1	OOEP	13	31032884	31191734	6	74078278	74104856	interchromosomal
HMGB1P1	IDE	20	56063448	56064083	10	94211441	94333833	interchromosomal
HMGB2	THSD4	4	174252846	174256276	15	71389291	72075722	interchromosomal
HMGB2	PTMAP5	4	174252846	174256276	13	82264203	82264535	interchromosomal
HMGB2	AC121253.1	4	174252846	174256276	3	22423205	22597727	interchromosomal
HMGB2	OOEP	4	174252846	174256276	6	74078278	74104856	interchromosomal
HMGN2	RERE	1	26798941	26802463	1	8412457	8877702	inversion
HMGN2	UBE2W	1	26798941	26802463	8	74650409	74791145	interchromosomal
HMGN2P17	COBRA1	1	8953468	8954210	9	140149625	140167998	interchromosomal
HMGN2P7	SLC25A13	3	15416880	15417152	7	95749532	95951459	interchromosomal
HNRNPA1P12	EEF1A1P5	5	79654899	79655859	9	135894816	135896553	interchromosomal
HNRNPH2	MSI2	X	100663207	100669121	17	55333212	55757658	interchromosomal
HNRNPK	POLR3A	9	86582998	86595569	10	79729008	79789303	interchromosomal
HNRNPK	PRKCZ	9	86582998	86595569	1	1981909	2116834	interchromosomal
HSP90AA1	PIGK	14	102547073	102606086	1	77554675	77685115	interchromosomal
HSPA8	CTC-575D19.1	11	122928197	122933938	5	168043317	168044059	interchromosomal
HSPA8	PCNP	11	122928197	122933938	3	101292939	101313281	interchromosomal
HVCN1	CDH18	12	111086612	111127583	5	19473060	20575982	interchromosomal
IFT46	MRPS16	11	118415243	118443685	10	75006510	75012451	interchromosomal
IGHV3-30	IGHD	14	106791005	106791536	14	106303099	106312010	deletion
IGHV3-30	IGHD	14	106791005	106791536	14	106303099	106312010	deletion
IGJ	CTD-2185K10.1	4	71521258	71547534	3	59050876	59105235	interchromosomal
IGJ	SLC22A25	4	71521258	71547534	11	62931248	62997124	interchromosomal
IGKV1-27	IGKV1D-27	2	89512908	89513413	2	90007677	90008145	inversion
IGKV2-30	IGKV2D-30	2	89544264	89545079	2	89975669	89976489	inversion
IGKV2D-29	IGKV2-29	2	89986322	89987079	2	89533655	89534393	inversion
IGKV3-20	AC096579.13	2	89442057	89442643	2	89109984	89161075	deletion
IGKV3-20	AC096579.13	2	89442057	89442643	2	89109984	89161075	deletion
IGLC2	LL22NC03-80A10.6	22	23243156	23243617	22	22657589	22677203	deletion
IGLC2	MIR1208	22	23243156	23243617	8	129162362	129162434	interchromosomal
IGLC2	MIR1208	22	23243156	23243617	8	129162362	129162434	interchromosomal
IGLC2	MIR1208	22	23243156	23243617	8	129162362	129162434	interchromosomal
IGLC2	MIR1208	22	23243156	23243617	8	129162362	129162434	interchromosomal
IGLC2	LL22NC03-80A10.6	22	23243156	23243617	22	22657589	22677203	deletion
IGLV1-41	IGLL5	22	22758539	22759053	22	23261707	23262023	deletion
IGLV1-51	D87024.2	22	22676828	22677336	22	23154489	23247204	deletion
IGLV7-46	7SK.72	22	22723982	22724454	8	129232750	129233049	interchromosomal
IGLV7-46	7SK.72	22	22723982	22724454	8	129232750	129233049	interchromosomal
IGSF11	SNORD28.1	3	118619404	118864915	6	156699884	156699958	interchromosomal
IKZF3	FAM177A1	17	37913968	38020441	14	35514113	35552589	interchromosomal
IL28RA	AC074051.1	1	24480647	24514449	16	5313224	5313372	interchromosomal
IL6ST	WDR47	5	55230923	55290772	1	109512836	109584850	interchromosomal
IL6ST	WDR47	5	55230923	55290772	1	109512836	109584850	interchromosomal
ING3	CHMP1A	7	120590816	120595677	16	89710843	89713738	Interchromosomal
J01415.2	MT-ATP6	MT	577	647	MT	8527	9207	deletion
JAKMIP2	MRTO4	5	146967990	147162338	1	19578033	19586622	interchromosomal
JMY	SH3D19	5	78531925	78623038	4	152041431	152149182	interchromosomal
KATNAL1	NKIRAS2	13	30776767	30881621	17	40169038	40177659	interchromosomal
KCNN2	AC012435.1	5	113696666	113832321	15	74753606	74773606	interchromosomal
KCP	NUBPL	7	128502505	128550773	14	32030591	32330399	interchromosomal
KDM5A	ENAM	12	389223	498620	4	71494461	71552533	interchromosomal
KIAA0319L	ACTG1	1	35899091	36023551	17	79476999	79479827	interchromosomal
KIAA0368	ENAM	9	114122972	114247025	4	71494461	71552533	interchromosomal
KIAA0825	DENND2C	5	93488671	93954309	1	115125469	115213043	interchromosomal
KIAA1267	LRRC37B	17	44248220	44270165	17	30361928	30380518	Intrachromosomal_Complex
KIAA1614	FCF1	1	180882290	180920750	14	75179850	75203421	interchromosomal
KIF3A	TAF13	5	132028368	132073330	1	109605121	109618624	interchromosomal
KLC3	NCRNA00188	19	45843998	45854778	17	16342289	16367300	interchromosomal
KRR1	7SK.68	12	75891419	75905418	13	57459418	57459736	interchromosomal
LBH	UGGT2	2	30454397	30546596	13	96453834	96705736	interchromosomal
LDHB	NNT	12	21788276	21910791	5	43602791	43707507	interchromosomal
LDHB	MAP3K13	12	21788276	21910791	3	185000729	185206885	interchromosomal
LEPROTL1	EEF1A1P5	8	29952914	30034724	9	135894816	135896553	interchromosomal
LL22NC03-80A10.6	IGLC7	22	22657589	22677203	22	23264766	23265085	deletion
LOC51326	BPTF	17	43623170	43623309	17	65862579	65980493	Intrachromosomal
LPCAT2	C4orf34	16	55542910	55620578	4	39552541	39640710	interchromosomal
LPP	ABCA11P	3	187871072	188608460	4	419224	492945	interchromosomal
LRCH3	FAIM3	3	197518097	197615307	1	207077731	207096592	interchromosomal
LRR1	RHOQ	14	50065414	50065920	2	46803699	46811826	Interchromosomal
LSM3	EEF1A1P5	3	14219858	14242619	9	135894816	135896553	interchromosomal
LSM7	CTC-512J14.1	19	2321522	2328614	5	79611490	79611645	interchromosomal
LSMD1	PBLD	17	7760005	7761172	10	70042417	70092684	interchromosomal
LYRM4	RNase_MRP.3	6	5108653	5261172	6	5045818	5046335	deletion
LYZ	EXOC7	12	69742134	69748013	17	74077087	74099868	interchromosomal
LYZ	NOSIP	12	69742134	69748013	19	50058970	50083813	interchromosomal
MAFIP	EEF1A1P5	21	9907190	9968548	9	135894816	135896553	interchromosomal
MAP3K8	U7.120	10	30722866	30750762	10	30725515	30725576	eversion
MAP4K5	LAMP1	14	50885249	50999376	13	113951556	113977987	interchromosomal
MAPK13	FAM177A1	6	36098261	36098477	14	35522483	35552588	Interchromosomal
MATR3	PAIP2	5	138609441	138667360	5	138677276	138705406	deletion
MCAM	ZNF138	11	119179241	119191799	7	64254766	64294054	interchromosomal
MCF2L2	NUSAP1	3	182895831	183146566	15	41624926	41673245	interchromosomal
MEFV	A4GALT	16	3292027	3306627	22	43088127	43117304	interchromosomal
METTL2B	MLL3	7	128095894	128146656	7	151832010	152133090	eversion
MFN1	RAMP1	3	179065480	179112719	2	238767536	238820756	interchromosomal
MIS18A	AC005062.2	21	33640530	33651380	7	19958604	20180076	interchromosomal
MOBKL3	MACF1	2	198380295	198418423	1	39546988	39952789	interchromosomal
MOCS3	DACH1	20	49575363	49577820	13	72012098	72441330	interchromosomal
MPST	CDCA7L	22	37415676	37425863	7	21940518	21985702	interchromosomal
MRPL45P2	LATS1	17	45527593	45569849	6	149979289	150039392	interchromosomal
MRPS16	CYBASC3	10	75006510	75012451	11	61116226	61129771	interchromosomal
MRPS16	OLFM4	10	75006510	75012451	13	53602830	53626196	interchromosomal
MRPS17	PTPRD	7	56019512	56024192	9	8314246	10612723	interchromosomal
MRTO4	PRTFDC1	1	19578033	19586622	10	25137554	25241533	interchromosomal
MS4A5	SNORD28.1	11	60197062	60222687	6	156699884	156699958	interchromosomal
MTPN	AC015987.1	7	135611509	135662101	7	135611542	135613214	eversion
MYL12A	SSR3	18	3247528	3256234	3	156257929	156272973	interchromosomal
MYL6	AC013248.1	12	56552100	56555366	17	14608393	14608851	interchromosomal
MYLK	GS1-124K5.12	3	123328896	123603178	7	66010634	66057373	interchromosomal
NAP1L1	CTB-161M19.4	12	76438682	76478738	5	118342042	118406585	interchromosomal
NAP1L1	CTD-2124B20.1	12	76438682	76478738	18	6462143	6463009	interchromosomal
NAP1L4	EEF2K	11	2965661	3013607	16	22217616	22297954	interchromosomal
NCL	OOEP	2	232318242	232348352	6	74078278	74104856	interchromosomal
NCL	NPM1	2	232318242	232348352	5	170814120	170838141	interchromosomal
NCL	THSD4	2	232318242	232348352	15	71389291	72075722	interchromosomal
NCOR1	MRPL45	17	15934718	16119010	17	36452990	36479101	eversion
NCRNA00183	TBC1D20	X	73164177	73220326	20	416124	443197	interchromosomal
NCRNA00188	7SK.181	17	16342289	16367300	10	123170430	123170714	interchromosomal
NCRNA00188	7SK.181	17	16342289	16367300	10	123170430	123170714	interchromosomal
NCRNA00188	7SK.181	17	16342289	16367300	10	123170430	123170714	interchromosomal
NCRNA00188	CTNND1	17	16342289	16367300	11	57520715	57587018	interchromosomal
NCRNA00188	AC026904.1	17	16342289	16367300	8	49502961	49700220	interchromosomal
NCRNA00188	MAP2K1	17	16342289	16367300	15	66679155	66783882	interchromosomal
NCRNA00188	C12orf50	17	16342289	16367300	12	88373816	88423176	interchromosomal
NCRNA00188	MPZ	17	16342289	16367300	1	161274525	161279762	interchromosomal
NCRNA00188	U6.799	17	16342289	16367300	3	35298332	35298438	interchromosomal
NCRNA00188	ZNF679	17	16342289	16367300	7	63490920	63727309	interchromosomal
NDUFA4	PHF14	7	10971578	10979883	7	11013499	11209250	inversion
NECAP1	EEF1A1P12	12	7926148	8250367	2	107313787	107315132	interchromosomal
NGDN	NANOGNB	14	23938897	23946768	12	7926395	7926716	Interchromosomal
NHSL1	TOMM22	6	138743180	139013708	22	39077953	39080818	interchromosomal
NOM1	ZNF329	7	156742417	156765876	19	58637697	58666477	interchromosomal
NPM1	SLC25A6	5	170814120	170838141	X	1505045	1511626	interchromosomal
NPM1	MARCH1	5	170814120	170838141	4	164445450	165305202	interchromosomal
NPM1	HMGB2	5	170814120	170838141	4	174252846	174256276	interchromosomal
NPM1	AC013248.1	5	170814120	170838141	17	14608393	14608851	interchromosomal
NPM1	HMGB1	5	170814120	170838141	13	31032884	31191734	interchromosomal
NPM1	OOEP	5	170814120	170838141	6	74078278	74104856	interchromosomal
NPM1	AC010468.1	5	170814120	170838141	5	110527924	110528740	eversion
NPM1	SET	5	170814120	170838141	9	131445703	131458679	interchromosomal
NPM1	EEF1B2	5	170814120	170838141	2	207024309	207027652	interchromosomal
NPM1	HMGB1	5	170814120	170838141	13	31032884	31191734	interchromosomal
NPM1	HMGB2	5	170814120	170838141	4	174252846	174256276	interchromosomal
NPM1	PTMAP5	5	170814120	170838141	13	82264203	82264535	interchromosomal
NPM1	AC099759.1	5	170814120	170838141	7	22459063	22672544	interchromosomal
NPS	EEF1A1P25	10	129347613	129350935	3	138543905	138545171	interchromosomal
NUCKS1	AGAP1	1	205681947	205719404	2	236402733	237035198	interchromosomal
NUDCD3	IL6ST	7	44421969	44530479	5	55230923	55290772	interchromosomal
NUP50	ZNF670	22	45559722	45583892	1	247108849	247242113	interchromosomal
NUS1	AL590303.1	6	117996665	118031803	6	117993976	117996447	eversion
OAS2	DTX1	12	113416274	113449528	12	113495662	113535833	deletion
OAS2	DTX1	12	113416274	113449528	12	113495662	113535833	deletion
OAZ1	OOEP	19	2269520	2273487	6	74078278	74104856	interchromosomal
OR7E37P	AC004967.7	13	42016906	42017786	7	97598317	97601566	interchromosomal
ORMDL3	UBA6	17	38077294	38083854	4	68481479	68566897	interchromosomal
OXSR1	YWHAE	3	38206580	38296979	17	1247566	1303505	interchromosomal
PAICS	C11orf51	4	57301907	57327534	11	71817424	71823826	interchromosomal
PAICS	CXCL14	4	57301914	57327533	5	134906370	134907557	Interchromosomal
PANK3	CCDC28A	5	167975500	168006605	6	139094657	139114456	interchromosomal
PARK2	NCRNA00188	6	161768452	163148803	17	16342289	16367300	interchromosomal
PARVA	PTPRD	11	12399026	12552348	9	8314246	10612723	interchromosomal
PCBP2	KCTD1	12	53835525	53874945	18	24034874	24209206	interchromosomal
PCBP2	LIPN	12	53835525	53874945	10	90519952	90537999	interchromosomal
PCNP	AC010468.1	3	101292939	101313281	5	110527924	110528740	interchromosomal
PCYOX1	KLHDC8A	2	70484518	70508323	1	205305220	205326166	interchromosomal
PDE4DIP	U1.47	1	144836157	145076186	1	145382757	145382920	eversion
PDGFA	EZR	7	536895	559933	6	159186773	159240444	interchromosomal
PDIA4	HNRNPL	7	148700154	148725733	19	39327029	39342987	interchromosomal
PDPK1	KCTD5	16	2587965	2653189	16	2732498	2759031	inversion
PDXP	LGALS1	22	38054734	38062941	22	38071615	38075813	deletion
PGBD2	FLJ43681	1	249200441	249208077	17	81187692	81188572	Interchromosomal
PHTF2	ARPC1B	7	77428109	77586818	7	98971872	98992424	inversion
PHTF2	MND1	7	77428109	77586818	4	154265801	154336270	interchromosomal
PIK3R2	HVCN1	19	18263928	18281343	12	111086612	111127583	interchromosomal
PLEKHA7	PPP1R12B	11	16799842	17035990	1	202317827	202557697	interchromosomal
PLEKHA7	RBFOX2	11	16799842	17035990	22	36134783	36424473	interchromosomal
PLEKHA7	PCNP	11	16799842	17035990	3	101292939	101313281	interchromosomal
PLEKHG6	AC093106.7	12	6419602	6437672	7	131346711	131347383	interchromosomal
PMS2P4	LOC100289561	7	66760604	66767405	7	102006401	102036768	Intrachromosomal_Complex
PMS2P4	POM121C	7	66760604	66767405	7	75070231	75113595	Intrachromosomal
POLR2D	C14orf50	2	128603896	128615731	14	65016620	65056096	interchromosomal
POLR2J3	CTA-313A17.3	7	102178365	102232891	7	101977727	101979559	inversion
POM121C	ZP3	7	75070231	75115567	7	76069791	76071387	Intrachromosomal_Complex
PPARA	FAM113A	22	46546424	46639653	20	2815960	2821836	interchromosomal
PPIA	TMEM42	7	44836279	44864163	3	44903361	44907162	interchromosomal
PPIA	EEF1A1P5	7	44836279	44864163	9	135894816	135896553	interchromosomal
PPIA	AC013248.1	7	44836279	44864163	17	14608393	14608851	interchromosomal
PPIA	C14orf50	7	44836279	44864163	14	65016620	65056096	interchromosomal
PPP1R12A	NUCKS1	12	80167343	80329235	1	205681947	205719404	interchromosomal
PPP3R1	THOC4	2	68358370	68488362	17	79845713	79849462	interchromosomal
PPP3R1	CNRIP1	2	68358370	68488362	2	68511303	68547183	deletion
PROSC	CLDN19	8	37620111	37637283	1	43198764	43205925	interchromosomal
PTGES3	WDR47	12	57057127	57082159	1	109512836	109584850	interchromosomal
PTMA	AC013248.1	2	232571605	232578251	17	14608393	14608851	interchromosomal
PTMA	EEF1A1P11	2	232571605	232578251	1	96912486	96913874	interchromosomal
PTMA	HMGB1P1	2	232571605	232578251	20	56063448	56064083	interchromosomal
PTMA	RBFOX2	2	232571605	232578251	22	36134783	36424473	interchromosomal
PTMA	HMGB1	2	232571605	232578251	13	31032884	31191734	interchromosomal
PTMA	MIR184	2	232571605	232578251	15	79502130	79502213	interchromosomal
PTMA	C2orf88	2	232571605	232578251	2	190744335	191068210	eversion
PTMA	ANP32A	2	232571605	232578251	15	69039580	69113236	interchromosomal
PTMA	HSP90AA1	2	232571605	232578251	14	102547073	102606086	interchromosomal
PTMA	HSPA8	2	232571605	232578251	11	122928197	122933938	interchromosomal
PTMA	AC138123.2	2	232571605	232578251	12	93477374	93477451	interchromosomal
PTTG1	SC22CB-1E7.1	5	159848829	159855748	22	32435477	32435883	interchromosomal
PUS7L	EEF1A1P30	12	44122416	44152596	X	119344309	119346528	interchromosomal
PYHIN1	WDR66	1	158900586	158946844	12	122355768	122441833	interchromosomal
RAB12	HERC2	18	8609443	8639380	15	28356186	28567298	interchromosomal
RASGEF1B	TOMM22	4	82347547	82393082	22	39077953	39080818	interchromosomal
RBFOX2	AC016739.2	22	36134783	36424473	2	177065636	177065980	interchromosomal
RBFOX2	PCNP	22	36134783	36424473	3	101292939	101313281	interchromosomal
RBFOX2	PPP1R12B	22	36134783	36424473	1	202317827	202557697	interchromosomal
RBFOX2	PCNP	22	36134783	36424473	3	101292939	101313281	interchromosomal
RBM5	TOMM22	3	50126341	50156454	22	39077953	39080818	interchromosomal
RBMS2	ZHX3	12	56915609	56989980	20	39807088	39946324	interchromosomal
RBMY2XP	FAM172A	Y	26542751	26549673	5	92953775	93447404	interchromosomal
RBMY2XP	AC011737.2	Y	26542751	26549673	2	204055503	204056000	interchromosomal
RCC1	PHF14	1	28832455	28865708	7	11013499	11209250	interchromosomal
RCC1	PHF14	1	28832454	28835412	7	11150976	11209249	Interchromosomal
RIC8B	EIF5A	12	107168404	107281068	17	7210318	7215782	interchromosomal
RN18S1	CTC-281M20.1	Y	10036113	10036711	5	174346085	174422516	interchromosomal
RN7SK	PLCG2	6	52860418	52860748	16	81812907	81991898	interchromosomal
RNASEH2B	DLEU2	13	51483814	51544592	13	50601269	50699856	inversion
RNF13	SLC22A23	3	149530495	149679926	6	3269196	3457256	interchromosomal
RRP1	HINT3	21	45209394	45225174	6	126277927	126301387	interchromosomal
RRP15	ANKRD40	1	218458629	218511325	17	48770553	48785285	interchromosomal
RTN4	AC025164.1	2	55199325	55339757	12	92539861	92579560	interchromosomal
SC22CB-1E7.1	EEF1A1P12	22	32435477	32435883	2	107313787	107315132	interchromosomal
SC22CB-1E7.1	CTD-2031P19.4	22	32435477	32435883	5	55240484	55240957	interchromosomal
SC22CB-1E7.1	TOMM6	22	32435477	32435883	6	41755400	41757636	interchromosomal
SC22CB-1E7.1	CTD-2031P19.4	22	32435477	32435883	5	55240484	55240957	interchromosomal
SENP6	BYSL	6	76311225	76427997	6	41888926	41900784	inversion
SEPT5	SPPL2B,OAZ1	22	19701986	19702153	19	2269519	2273486	Interchromosomal
SET	HMGB1	9	131445703	131458679	13	31032884	31191734	interchromosomal
SET	U70984.1	9	131445703	131458679	X	14852707	14853442	interchromosomal
SFPQP1	PSMA8	Y	15195704	15207719	18	23713816	23773319	interchromosomal
SGMS1	SET	10	52065346	52384795	9	131445703	131458679	interchromosomal
SLC25A6	IL6ST	X	1505045	1511626	5	55230923	55290772	interchromosomal
SLITRK5	YWHAB	13	88324870	88331868	20	43514317	43537173	interchromosomal
SLMO2	CSN1S1	20	57608200	57617964	4	70796799	70812289	interchromosomal
SMARCAL1	SNX22	2	217277137	217347776	15	64443914	64449680	interchromosomal
SMG1	XIAP	16	18816175	18937776	X	122993574	123047829	interchromosomal
SNRPD2	OOEP	19	46190713	46195443	6	74078278	74104856	interchromosomal
SNRPG	PCNP	2	70508494	70520903	3	101292939	101313281	interchromosomal
SNX29	PLA2G10	16	12070601	12146082	16	14766404	14782127	Intrachromosomal_Complex
SOCS1	C2orf88	16	11348262	11350036	2	190744335	191068210	interchromosomal
SOX8	AC009041.2	16	1031808	1036979	16	1031141	1031272	eversion
SP100	NCRNA00188	2	231280657	231408805	17	16342289	16367300	interchromosomal
SPC24	SHISA5	19	11257444	11266484	3	48509197	48542259	interchromosomal
SRSF10	COL25A1	1	24291294	24307417	4	109731877	110223813	interchromosomal
SSC5D	ARMC1	19	55999870	56030466	8	66514694	66546442	interchromosomal
STMN1	OOEP	1	26210672	26233482	6	74078278	74104856	interchromosomal
STX4	CAPN2	16	31044415	31051484	1	223889294	223963719	Interchromosomal
SUMF1	KDELC2	3	3742498	4508965	11	108342832	108369159	interchromosomal
SUMO1	AC079354.5	2	203070903	203103331	2	203043383	203044114	deletion
SUMO2	AL590102.1	17	73163825	73179098	13	62232126	62232210	interchromosomal
SURF6	MED22	9	136197552	136203235	9	136205160	136214986	deletion
SUZ12	AF064860.5	17	30264056	30328064	21	41002198	41098012	interchromosomal
SYF2	MND1	1	25549170	25558993	4	154265801	154336270	interchromosomal
SYNPO2	HMGB1	4	119809996	119982402	13	31032884	31191734	interchromosomal
TACC2	IYD	10	123748689	124014060	6	150690028	150727105	interchromosomal
TATDN3	Z95704.4	1	212965170	212989968	4	49448	50018	interchromosomal
TBC1D8B	IGHV5-78	X	106045910	106119375	14	107259338	107259632	interchromosomal
TBC1D8B	IGHV5-78	X	106045910	106119375	14	107259338	107259632	interchromosomal
TBCCD1	FLAD1	3	186263862	186288332	1	154955814	154965587	interchromosomal
TCRBV6S1A1N1,TRB,TRBV,TCRB,TCRBV12S3,TCRBV1S1A1N1	BV03S1J2.2,TCRVB	7	142197571	142198054	7	142498724	142500212	Intrachromosomal_Complex
TEP1	ZWINT	14	20833826	20881580	10	58116989	58121036	interchromosomal
TEX9	RFX7	15	56657625	56738195	15	56379666	56535483	deletion
THSD4	PHAX	15	71389291	72075722	5	125935960	125962944	interchromosomal
TIGD1L	SLC27A5	6	30834759	30843695	19	59009704	59023432	interchromosomal
TKT	PRKCD	3	53258723	53290068	3	53190025	53226733	deletion
TLR1	C3orf15	4	38797875	38806411	3	119459395	119459648	Interchromosomal
TMBIM1	BFSP2	2	219138915	219157309	3	133118839	133194066	interchromosomal
TMED2	NCRNA00169	12	124069078	124083116	16	21312170	21329912	interchromosomal
TMED2	MCC	12	124069078	124083116	5	112357796	112824527	interchromosomal
TMEM45A	IGHV5-78	3	100211463	100296288	14	107259338	107259632	interchromosomal
TMSB15B	H2BFXP	X	103217241	103219194	X	103315218	103316441	Intrachromosomal_Complex
TMSB4X	AP001340.2	X	12993227	12995346	21	26734135	26734745	interchromosomal
TMSB4X	SHOC2	X	12993227	12995346	10	112679301	112773425	interchromosomal
TMSB4X	CTD-2031P19.4	X	12993227	12995346	5	55240484	55240957	interchromosomal
TMSL3	EEF1A1P12	4	91759636	91760263	2	107313787	107315132	interchromosomal
TMSL3	FAIM3	4	91759636	91760263	1	207077731	207096592	interchromosomal
TNFAIP2	CTC-209L16.1	14	103592664	103603776	5	154108791	154109254	interchromosomal
TNPO1	MIS18A	5	72112139	72212560	21	33640530	33651380	interchromosomal
TNPO1	C10orf84	5	72112139	72212560	10	120065401	120101840	interchromosomal
TNPO1	CTD-2031P19.4	5	72112139	72212560	5	55240484	55240957	inversion
TOMM22	AKAP13	22	39077953	39080818	15	85777817	86292586	interchromosomal
TOMM22	PIK3CB	22	39077953	39080818	3	138372860	138553780	interchromosomal
TOMM22	CTC-448D22.1	22	39077953	39080818	5	118096169	118121154	interchromosomal
TOMM22	CFDP1	22	39077953	39080818	16	75327608	75467383	interchromosomal
TOR1AIP2	GBAS	1	179809102	179846934	7	56019486	56067874	interchromosomal
TOR1AIP2	ENAM	1	179809102	179846934	4	71494461	71552533	interchromosomal
TPT1	SLC27A4	13	45911008	45915505	9	131102925	131123502	interchromosomal
TPT1	FAIM3	13	45911008	45915505	1	207077731	207096592	interchromosomal
TPT1	AC138123.2	13	45911008	45915505	12	93477374	93477451	interchromosomal
TPT1	CTC-451P13.1	13	45911008	45915505	5	78579955	78580741	interchromosomal
TPT1	RBMY2YP	13	45911008	45915505	Y	27412731	27419678	interchromosomal
TPT1	PCNP	13	45911008	45915505	3	101292939	101313281	interchromosomal
TPT1	AC138207.2	13	45911008	45915505	17	29361032	29362671	interchromosomal
TPT1	NPM1	13	45911008	45915505	5	170814120	170838141	interchromosomal
TPT1	RBMY2XP	13	45911008	45915505	Y	26542751	26549673	interchromosomal
TPT1	PCNP	13	45911008	45915505	3	101292939	101313281	interchromosomal
TPT1	AP000350.10	13	45911008	45915505	22	24204343	24237055	interchromosomal
TPT1	PNPLA8	13	45911008	45915505	7	108110866	108210110	interchromosomal
TPT1	AKAP2	13	45911008	45915505	9	112542769	112934792	interchromosomal
TPT1	D87024.2	13	45911008	45915505	22	23154489	23247204	interchromosomal
TPT1	PCNP	13	45911008	45915505	3	101292939	101313281	interchromosomal
TPT1	PIGK	13	45911008	45915505	1	77554675	77685115	interchromosomal
TROVE2	ENAM	1	193028552	193060907	4	71494461	71552533	interchromosomal
TSKU	LY86-AS1	11	76493295	76509198	6	6346698	6622977	interchromosomal
TXLNG	CYorf15B	X	16804550	16862642	Y	21752639	21768160	interchromosomal
U6.1029	CTD-2632B17.2	20	17168155	17168261	19	34513561	34514332	interchromosomal
U6.726	EEF1A1	19	893484	893590	6	74225473	74233520	interchromosomal
UBA52	UBBP1	19	18682614	18688269	2	137087011	137087483	interchromosomal
UBA52	EEF1A1P5	19	18682614	18688269	9	135894816	135896553	interchromosomal
UBE2D1	HMGN2P19	10	60094735	60129403	1	229706279	229706543	interchromosomal
UBE2N	FAM190B	12	93802090	93836026	10	86088342	86278273	interchromosomal
UBIAD1	AC121253.1	1	11333263	11356106	3	22423205	22597727	interchromosomal
UBXN7	CNOT1	3	196074533	196159345	16	58553855	58663750	interchromosomal
UGP2	PARP1	2	64068074	64118696	1	224102741	226595780	interchromosomal
UQCRH	OOEP	1	46769303	46782448	6	74078278	74104856	interchromosomal
UQCRH	CD52	1	46769303	46782448	1	26644448	26647014	inversion
UQCRQ	SLC27A4	5	132202252	132203723	9	131102925	131123502	interchromosomal
USF1	AP001340.2	1	161009041	161015767	21	26734135	26734745	interchromosomal
USP22	OOEP	17	20902906	20947073	6	74078278	74104856	interchromosomal
VAPA	AC011747.3	18	9913999	9960018	2	8683722	8715631	interchromosomal
VCL	ARPC2	10	75757872	75879918	2	219081817	219119079	interchromosomal
VCPIP1	PARP1	8	67540722	67579452	1	224102741	226595780	interchromosomal
VPS16	HPSE	20	2821349	2847378	4	84213614	84256306	interchromosomal
VPS29	OOEP	12	110929330	110939916	6	74078278	74104856	interchromosomal
VPS35	CECR1	16	46691891	46723104	22	17660194	17739125	interchromosomal
VPS53	HIGD1A	17	411908	618096	3	42798669	42846023	interchromosomal
VSIG6	NXN	15	22472918	22473353	17	702581	883010	interchromosomal
WARS2	AC009961.2	1	119573839	119683294	2	160545728	160546802	interchromosomal
WDR34	SET	9	131395940	131419066	9	131445703	131458679	deletion
XPNPEP3	CENPN	22	41253081	41368585	16	81040103	81066719	interchromosomal
XRCC1	AC006276.1	19	44047464	44079730	19	44084790	44088106	deletion
XXbac-B461K10.4	CTCFL	22	18270418	18507325	20	56071021	56100708	interchromosomal
YWHAB	AC108142.1	20	43514317	43537173	4	182795591	183066402	interchromosomal
YWHAB	PAICSP7	20	43514317	43537173	X	93891665	93894569	interchromosomal
YWHAB	PCDH11Y	20	43514317	43537173	Y	4868267	5610265	interchromosomal
YWHAE	FARS2	17	1247566	1303505	6	5261584	5771816	interchromosomal
YWHAZ	B9D1	8	101930804	101965616	17	19244550	19281469	interchromosomal
ZKSCAN5	NYX	7	99101607	99132323	X	41306687	41334963	interchromosomal
ZNF131	ATP2C2	5	43065278	43192123	16	84402133	84497792	interchromosomal
ZNF138	NUP155	7	64254766	64294054	5	37288239	37371283	interchromosomal
ZNF347	CT45A6	19	53641958	53662322	X	134961634	134971244	interchromosomal
ZNF519	CHMP1A	18	14124348	14132488	16	89710843	89713738	Interchromosomal
ZNF551	ZNF671	19	58193357	58201167	19	58231120	58238995	deletion
ZNF557	VAPA	19	7069471	7087979	18	9913999	9960018	interchromosomal
ZNF565	AC016590.1	19	36673188	36737159	19	37756848	37759150	inversion
ZNF587	AC015849.2	19	58331094	58376485	17	34195971	34212867	interchromosomal
ZNF655	PACS1	7	99156029	99205433	11	65837834	66012218	interchromosomal
ZNF718	ZNF876P	4	124386	157779	4	206399	249774	deletion
ZNF737	ERI2	19	20720799	20748626	16	20791515	20817795	interchromosomal
ZNF74	MIS18A	22	20748405	20762745	21	33640530	33651380	interchromosomal
ZNF844	SCUBE3	19	12175514	12192380	6	35182190	35220856	interchromosomal
ZNF90	NRXN3	19	20188803	20237885	14	78709437	80330758	interchromosomal
ZNHIT1	VPS35	7	100860949	100867471	16	46691891	46723104	interchromosomal
